# Supplementary material for: Superresolution architecture of cornerstone focal adhesions in human pluripotent stem cells
Source: Nat Commun. 2019 Oct 18;10:4756. doi: 10.1038/s41467-019-12611-w (PMC6802214; doi:10.1038/s41467-019-12611-w)
Supplement: Supplementary file 7 — Source Data [file 41467_2019_12611_MOESM7_ESM.xlsx]

## Sheet:  Figure 1 d
FA coverage(%)
Colony	Edge	Center
1	11.88	3.07
2	15.74	8.967
3	12.83	2.765
4	13.4	5.013
5	11.51	8.319
6	10.95	4.918
7	10.9	4.717
8	11.14	5.711
9	10.93	5.129
10	10.64	3.967
11	13.44	8.101
12	10.36	3.764
13	11.64	6.861
14	12.48	8.839
15	11.69	9.541
16	12.79	6.682
Statistics
Table Analyzed	Data 1
Column B	Center
vs.	vs.
Column A	Edge
Unpaired t test
P value	<0.0001
P value summary	****
Significantly different (P < 0.05)?	Yes
One- or two-tailed P value?	Two-tailed
t, df	t=9.2 df=30
How big is the difference?
Mean ± SEM of column A	12.02 ± 0.3463, n=16
Mean ± SEM of column B	6.023 ± 0.5523, n=16
Difference between means	-5.997 ± 0.6519
95% confidence interval	-7.329 to -4.666
R squared (eta squared)	0.7383
F test to compare variances
F, DFn, Dfd	2.544, 15, 15
P value	0.0804
P value summary	ns
Significantly different (P < 0.05)?	No

## Sheet: Figure 1 e
Colony	1	2	3	4	5	6	7	8	9	10	11	12	13	14	15	16
Frequnecy (%)
Bin Center (min)	Center
0	76.1194	76.2274	75.5245	69.8592	80.1105	73.3902	72.4696	74.9263	71.4672	76.7686	75.1836	83.2061	78.9964	80.9102	78.3805	78.5024
15	10.1493	9.56072	14.6853	14.2723	7.73481	11.6477	12.3482	9.14454	13.5227	12.5764	10.4258	6.54308	8.29624	8.33333	9.82005	10.7085
30	4.47761	3.22997	3.4965	4.41315	5.52486	3.78788	2.22672	3.53982	4.25963	4.27948	3.96476	2.50818	3.23756	3.6052	4.16452	4.26731
45	2.38806	3.48837	3.4965	4.31925	2.76243	2.46212	2.02429	1.47493	4.32725	1.39738	2.25159	2.61723	2.22582	1.89125	2.41645	2.57649
60	3.8806	1.67959	0.699301	2.8169	1.10497	1.70455	4.04858	2.94985	1.82556	1.39738	2.64317	1.41767	1.82113	1.35934	1.18252	1.36876
75	1.49254	1.16279	1.3986	0.469484	0.552486	1.51515	1.01215	1.17994	1.08181	1.22271	1.0279	1.30862	1.41643	1.30024	1.15681	1.20773
90	0	1.03359	0.699301	0.56338	0.552486	1.04167	2.22672	0.589971	1.14943	0.524017	1.1258	0.87241	1.09268	0.70922	0.462725	0.402576
105	1.49254	3.61757	0	3.28638	1.65746	4.45076	3.64372	6.19469	2.36646	1.83406	3.37739	1.52672	2.9138	1.89125	2.41645	0.966184
Colony	1	2	3	4	5	6	7	8	9	10	11	12	13	14	15	16
Frequency (%)
Bin Center (min)	Edge
0	78.2787	83.0233	79.6813	74.382	51.2821	75.2033	78.4257	81.6705	77.4924	78.7611	82.0175	86.3636	84.5133	80.3841	80.2995	79.8271
15	7.78689	6.74419	8.76494	5.61798	9.40171	8.33333	8.16327	6.49652	6.79758	4.71976	5.70175	4.8951	5.86283	8.91632	9.10138	10.2305
30	2.45902	1.62791	2.78884	4.49438	5.98291	1.21951	3.79009	1.39211	2.56798	1.47493	2.19298	1.74825	1.10619	2.74348	2.18894	4.17867
45	1.02459	0.930233	2.39044	4.04494	3.4188	1.62602	0.58309	2.32019	2.41692	2.65487	1.60819	0.524476	1.21681	2.05761	1.15207	1.15274
60	2.45902	0.465116	1.19522	4.49438	4.2735	2.03252	1.16618	1.39211	2.71903	1.17994	1.31579	1.3986	0.774336	0.960219	0.921659	0.576369
75	1.22951	1.39535	0	0.674157	0.854701	1.21951	0.291545	0.928074	0.906344	1.17994	0.730994	0.524476	0.553097	1.09739	1.38249	0.288184
90	0.614754	0.930233	0	0.224719	1.7094	0.813008	0.58309	0.464037	1.66163	0.884956	0.584795	0.34965	0.553097	0.548697	1.03687	0.432277
105	6.14754	4.88372	5.17928	6.06742	23.0769	9.55285	6.99708	5.33643	5.43807	9.14454	5.84795	4.1958	5.42035	3.29218	3.91705	3.31412
Statistics
Bin Center (min)	Significant?	P value	Mean1	Mean2	Difference	SE of difference	t ratio	df	Adjusted P Value
0	No	0.397308	76.38	78.23	-1.848	2.152	0.8587	30	0.781079
15	Yes	0.000114273	10.61	7.346	3.265	0.7362	4.435	30	0.000913821
30	Yes	0.00527069	3.811	2.622	1.189	0.3952	3.009	30	0.0312104
45	No	0.0208286	2.632	1.82	0.8123	0.333	2.44	30	0.0807474
60	No	0.470463	1.994	1.708	0.286	0.3912	0.731	30	0.781079
75	No	0.0154972	1.157	0.8285	0.3281	0.1278	2.567	30	0.0751211
90	No	0.544481	0.8154	0.712	0.1034	0.1687	0.613	30	0.781079
105	Yes	0.00217489	2.602	6.738	-4.136	1.233	3.353	30	0.0151252

## Sheet: Figure 1 f
Colony	1	2	3	4	5	6	7	8	9	10	11	12	13	14	15	16
Frequnecy (%)
Bin Center (um2)	Center
0	75.5224	65.3747	74.8252	66.4789	76.2431	66.3826	66.8016	69.9115	69.236	71.7031	68.3798	80.3708	69.3646	73.5225	72.4936	74.5572
5	21.194	28.1654	20.2797	27.3239	23.7569	28.4091	31.3765	23.0088	24.476	24.6288	25.8443	16.9029	24.0793	21.8676	21.9537	21.256
10	2.08955	4.65116	4.1958	4.22535	0	3.78788	1.417	5.01475	5.34145	3.1441	4.35634	2.07197	4.93727	3.19149	4.0617	2.97907
15	1.19403	1.16279	0.699301	1.59624	0	1.13636	0.202429	1.47493	0.811359	0.524017	1.0279	0.545256	1.25455	1.06383	1.1054	1.0467
20	0	0.516796	0	0.187793	0	0.284091	0.202429	0.589971	0.135227	0	0.293686	0	0.283286	0.236407	0.282776	0.161031
25	0	0.129199	0	0.0938967	0	0	0	0	0	0	0.0978953	0.109051	0.0809389	0.0591017	0.0257069	0
30	0	0	0	0	0	0	0	0	0	0	0	0	0	0.0591017	0.0771208	0
35	0	0	0	0.0938967	0	0	0	0	0	0	0	0	0	0	0	0
40	0	0	0	0	0	0	0	0	0	0	0	0	0	0	0	0
45	0	0	0	0	0	0	0	0	0	0	0	0	0	0	0	0
50	0	0	0	0	0	0	0	0	0	0	0	0	0	0	0	0
Colony	1	2	3	4	5	6	7	8	9	10	11	12	13	14	15	16
Frequency (%)
Bin Center (um2)	Edge
0	65.9836	64.186	71.7131	57.9775	47.0085	67.8862	65.0146	72.3898	59.8187	61.6519	73.3918	65.5594	69.0265	65.4321	62.0968	66.2824
5	22.541	22.7907	17.9283	26.7416	29.0598	20.5285	23.9067	20.1856	27.0393	19.764	15.6433	25.8741	19.0265	24.5542	22.3502	21.4697
10	5.53279	4.88372	4.78088	6.74157	11.9658	6.30081	4.08163	3.48028	8.00604	12.9794	4.82456	4.54545	5.64159	6.17284	8.64055	7.78098
15	2.04918	2.32558	3.18725	3.59551	6.83761	2.43902	2.91545	1.62413	1.35952	2.0649	3.07018	2.0979	3.9823	0.960219	4.7235	1.15274
20	2.66393	1.62791	1.19522	1.79775	1.7094	1.42276	2.33236	0.928074	0.755287	2.0649	1.31579	0.699301	0.995575	1.23457	0.691244	1.8732
25	0.819672	1.86047	0.398406	1.1236	1.7094	0.609756	0.58309	0.232019	1.51057	1.17994	1.02339	0.874126	0.442478	1.09739	0.576037	0.576369
30	0.409836	0.465116	0.796813	0.449438	0	0.609756	0.58309	0.696056	0.60423	0.294985	0.438596	0.34965	0.221239	0.137174	0.115207	0.432277
35	0	0.697674	0	0.449438	1.7094	0	0.291545	0.464037	0.453172	0	0.146199	0	0.221239	0.274348	0.460829	0.432277
40	0	0.465116	0	0.898876	0	0	0	0	0.302115	0	0.146199	0	0.221239	0.137174	0.345622	0
45	0	0.465116	0	0.224719	0	0	0.291545	0	0.151057	0	0	0	0	0	0	0
50	0	0	0	0	0	0.203252	0	0	0	0	0	0	0.110619	0	0	0
Statistics
Bin Center (min)	Significant?	P value	Mean1	Mean2	Difference	SE of difference	t ratio	df	Adjusted P Value
0	Yes	0.00178478	71.32	64.71	6.609	1.928	3.428	30	0.010661
5	No	0.229245	24.03	22.46	1.57	1.279	1.227	30	0.315998
10	Yes	0.000256123	3.467	6.647	-3.181	0.7674	4.145	30	0.00179148
15	Yes	5.04383e-05	0.9278	2.774	-1.846	0.3906	4.726	30	0.000403435
20	Yes	4.47141e-09	0.1983	1.457	-1.258	0.1548	8.131	30	4.91855e-08
25	Yes	4.13546e-08	0.03724	0.9135	-0.8763	0.1203	7.283	30	3.91683e-07
30	Yes	3.91683e-08	0.008514	0.4127	-0.4042	0.05534	7.304	30	3.91683e-07
35	Yes	0.00292882	0.005869	0.35	-0.3441	0.1063	3.239	30	0.0145586
40	No	0.0169472	0	0.1573	-0.1573	0.0622	2.529	30	0.0660849
45	No	0.0523371	0	0.07078	-0.07078	0.03503	2.021	30	0.148937
50	No	0.172956	0	0.01962	-0.01962	0.01405	1.396	30	0.315998

## Sheet: Figure 2 e
											Statistics
Sox2 relative protein level											Number of families	1
	DAY1 E6	DAY3 E6	DAY6 E6	DAY1 NP	DAY3 NP	DAY6 NP	DAY1 BMP4	DAY3 BMP4	DAY6 BMP4		Number of comparisons per family	9
Rep1	18.3888	17.9362	14.7756	20.159	13.2109	7.87941	4.47931	1.76026	1.41047		Alpha	0.05
Rep2	17.2461	26.4202	11.9247	11.6281	16.551	5.69647	4.46584	3.19246	2.87523
Rep3 (HEL11.4)	14.8713	24.9862	24.9064	21.3205	7.52281	1.77653	3.44858	1.02014	0.147517		Bonferroni's multiple comparisons test	Mean Diff.	95.00% CI of diff.	Significant?	Summary	Adjusted P Value
											DAY1 E6 vs. DAY1 NP	-0.8671	-10.72 to 8.987	No	ns	>0.9999	A-D
											DAY1 E6 vs. DAY1 BMP4	12.7	2.85 to 22.56	Yes	**	0.0066	A-G
											DAY3 E6 vs. DAY3 NP	10.69	0.8318 to 20.54	Yes	*	0.0278	B-E
											DAY3 E6 vs. DAY3 BMP4	21.12	11.27 to 30.98	Yes	****	<0.0001	B-H
											DAY6 E6 vs. DAY6 NP	12.08	2.231 to 21.94	Yes	*	0.0103	C-F
											DAY6 E6 vs. DAY6 BMP4	15.72	5.87 to 25.58	Yes	***	0.0008	C-I
											DAY1 NP vs. DAY1 BMP4	13.57	3.717 to 23.43	Yes	**	0.0036	D-G
											DAY3 NP vs. DAY3 BMP4	10.44	0.5831 to 20.29	Yes	*	0.0332	E-H
											DAY6 NP vs. DAY6 BMP4	3.64	-6.214 to 13.49	No	ns	>0.9999	F-I
											Test details	Mean 1	Mean 2	Mean Diff.	SE of diff.	n1	n2	t	DF
											DAY1 E6 vs. DAY1 NP	16.84	17.7	-0.8671	3.13	3	3	0.2771	18
											DAY1 E6 vs. DAY1 BMP4	16.84	4.131	12.7	3.13	3	3	4.059	18
											DAY3 E6 vs. DAY3 NP	23.11	12.43	10.69	3.13	3	3	3.414	18
											DAY3 E6 vs. DAY3 BMP4	23.11	1.991	21.12	3.13	3	3	6.749	18
											DAY6 E6 vs. DAY6 NP	17.2	5.117	12.08	3.13	3	3	3.861	18
											DAY6 E6 vs. DAY6 BMP4	17.2	1.478	15.72	3.13	3	3	5.024	18
											DAY1 NP vs. DAY1 BMP4	17.7	4.131	13.57	3.13	3	3	4.336	18
											DAY3 NP vs. DAY3 BMP4	12.43	1.991	10.44	3.13	3	3	3.335	18
											DAY6 NP vs. DAY6 BMP4	5.117	1.478	3.64	3.13	3	3	1.163	18
											Statistics
Oct4 relative protein level											Number of families	1
	DAY1 E6	DAY3 E6	DAY6 E6	DAY1 NP	DAY3 NP	DAY6 NP	DAY1 BMP4	DAY3 BMP4	DAY6 BMP4		Number of comparisons per family	9
Rep1	24.4157	8.84255	1.53119	21.5588	7.37319	0.922634	30.3257	3.3157	1.71454		Alpha	0.05
Rep2	23.8359	10.4638	0.933362	16.6397	8.63274	1.72928	32.435	4.77502	0.555187
Rep3 (HEL11.4)	26.9943	17.3732	1.40944	18.4625	8.06321	0.843648	24.0865	2.67206	0.095285		Bonferroni's multiple comparisons test	Mean Diff.	95.00% CI of diff.	Significant?	Summary	Adjusted P Value
											DAY1 E6 vs. DAY1 NP	6.195	0.07663 to 12.31	Yes	*	0.0459	A-D
											DAY1 E6 vs. DAY1 BMP4	-3.867	-9.985 to 2.251	No	ns	0.5579	A-G
											DAY3 E6 vs. DAY3 NP	4.203	-1.915 to 10.32	No	ns	0.3981	B-E
											DAY3 E6 vs. DAY3 BMP4	8.639	2.521 to 14.76	Yes	**	0.0028	B-H
											DAY6 E6 vs. DAY6 NP	0.1261	-5.992 to 6.244	No	ns	>0.9999	C-F
											DAY6 E6 vs. DAY6 BMP4	0.503	-5.615 to 6.621	No	ns	>0.9999	C-I
											DAY1 NP vs. DAY1 BMP4	-10.06	-16.18 to -3.944	Yes	***	0.0006	D-G
											DAY3 NP vs. DAY3 BMP4	4.435	-1.683 to 10.55	No	ns	0.3135	E-H
											DAY6 NP vs. DAY6 BMP4	0.3769	-5.741 to 6.495	No	ns	>0.9999	F-I
											Test details	Mean 1	Mean 2	Mean Diff.	SE of diff.	n1	n2	t	DF
											DAY1 E6 vs. DAY1 NP	25.08	18.89	6.195	1.943	3	3	3.188	18
											DAY1 E6 vs. DAY1 BMP4	25.08	28.95	-3.867	1.943	3	3	1.99	18
											DAY3 E6 vs. DAY3 NP	12.23	8.023	4.203	1.943	3	3	2.163	18
											DAY3 E6 vs. DAY3 BMP4	12.23	3.588	8.639	1.943	3	3	4.446	18
											DAY6 E6 vs. DAY6 NP	1.291	1.165	0.1261	1.943	3	3	0.06491	18
											DAY6 E6 vs. DAY6 BMP4	1.291	0.7883	0.503	1.943	3	3	0.2588	18
											DAY1 NP vs. DAY1 BMP4	18.89	28.95	-10.06	1.943	3	3	5.178	18
											DAY3 NP vs. DAY3 BMP4	8.023	3.588	4.435	1.943	3	3	2.283	18
											DAY6 NP vs. DAY6 BMP4	1.165	0.7883	0.3769	1.943	3	3	0.1939	18
											Statistics
Nanog relative protein level											Number of families	1
	DAY1 E6	DAY3 E6	DAY6 E6	DAY1 NP	DAY3 NP	DAY6 NP	DAY1 BMP4	DAY3 BMP4	DAY6 BMP4		Number of comparisons per family	9
Rep1	34.4492	11.1565	0	27.6641	5.83166	0	20.8985	0	0		Alpha	0.05
Rep2	39.7578	9.75996	0	36.175	7.7738	0	6.53342	0	0
Rep3 (HEL11.4)	27.4043	5.91605	0	17.7044	2.76151	0	31.1991	15.0146	0		Bonferroni's multiple comparisons test	Mean Diff.	95.00% CI of diff.	Significant?	Summary	Adjusted P Value
											DAY1 E6 vs. DAY1 NP	6.689	-9.71 to 23.09	No	ns	>0.9999	A-D
											DAY1 E6 vs. DAY1 BMP4	14.33	-2.073 to 30.73	No	ns	0.1184	A-G
											DAY3 E6 vs. DAY3 NP	3.489	-12.91 to 19.89	No	ns	>0.9999	B-E
											DAY3 E6 vs. DAY3 BMP4	3.939	-12.46 to 20.34	No	ns	>0.9999	B-H
											DAY6 E6 vs. DAY6 NP	0	-16.4 to 16.4	No	ns	>0.9999	C-F
											DAY6 E6 vs. DAY6 BMP4	0	-16.4 to 16.4	No	ns	>0.9999	C-I
											DAY1 NP vs. DAY1 BMP4	7.637	-8.762 to 24.04	No	ns	>0.9999	D-G
											DAY3 NP vs. DAY3 BMP4	0.4508	-15.95 to 16.85	No	ns	>0.9999	E-H
											DAY6 NP vs. DAY6 BMP4	0	-16.4 to 16.4	No	ns	>0.9999	F-I
											Test details	Mean 1	Mean 2	Mean Diff.	SE of diff.	n1	n2	t	DF
											DAY1 E6 vs. DAY1 NP	33.87	27.18	6.689	5.209	3	3	1.284	18
											DAY1 E6 vs. DAY1 BMP4	33.87	19.54	14.33	5.209	3	3	2.751	18
											DAY3 E6 vs. DAY3 NP	8.944	5.456	3.489	5.209	3	3	0.6698	18
											DAY3 E6 vs. DAY3 BMP4	8.944	5.005	3.939	5.209	3	3	0.7563	18
											DAY6 E6 vs. DAY6 NP	0	0	0	5.209	3	3	0	18
											DAY6 E6 vs. DAY6 BMP4	0	0	0	5.209	3	3	0	18
											DAY1 NP vs. DAY1 BMP4	27.18	19.54	7.637	5.209	3	3	1.466	18
											DAY3 NP vs. DAY3 BMP4	5.456	5.005	0.4508	5.209	3	3	0.08655	18
											DAY6 NP vs. DAY6 BMP4	0	0	0	5.209	3	3	0	18

## Sheet: Figure 3 f
	Protein of intrest					Protein of intrest
ROI	Integrin αV	Integrin β5	Paxillin			Integrin αV	Integrin β5	Paxillin
1	46.6667	39	59.11		n	17	21	25
2	46.6667	45	59.11		Mean Z distance (nm)	45.2745	46.5714	55.6985
3	52.6667	44	58.32		Standard deviation	7.63238	10.2253	8.5447
4	52.6667	38	50.37
5	46.6667	62	56.76
6	45	56	39.542
7	39	54	66.385
8	45	42	56.385
9	45	54	54.385
10	37	36	51.3333
11	25.3333	54	53.3333
12	37.3333	24	54.6667
13	53.3333	58	65.6667
14	53.3333	52	66.6667
15	40	46	43.6667
16	52	40	42.6667
17	52	64	61.6667
18		38	69.6667
19		32	47.6667
20		50	43.6667
21		50	59.6667
22			64.6667

## Sheet: Figure 4 b
	Protein of intrest				Protein of intrest
ROI	Talin-1-N	Talin-1-C			Talin-1-N	Talin-1-C
1	75	96		n	54	8
2	75	98		Mean Z distance (nm)	72.7722	103.5
3	87	114		Standard deviation	12.3403	20.5009
4	69	108
5	75	78
6	63	76
7	81	126
8	75	132
9	81
10	75
11	75
12	75
13	75
14	63
15	82.5
16	75.5
17	70.5
18	70.5
19	64.5
20	84
21	84
22	60
23	66
24	72
25	68
26	69
27	84
28	72
29	94.5
30	65
31	73
32	45
33	65
34	77
35	85
36	85
37	69
38	61
39	57
40	61
41	49
42	43.5
43	73.5
44	74.5
45	67.5
46	61.5
47	65.4
48	79.4
49	56.4
50	76.8
51	82.8
52	106.8
53	106.8
54	81.8

## Sheet: Figure 4 c
	Protein of intrest				Protein of intrest
ROI	Vinculin-N	Vinculin-C			Vinculin-N	Vinculin-C
1	82.3333	60		n	55	27
2	78.3333	60		Mean Z distance (nm)	100.376	76.4471
3	79.3333	66		Standard deviation	14.391	16.3298
4	95.3333	72
5	82.3333	60
6	81.3333	95.8571
7	79.3333	65.8571
8	84.3333	71.8571
9	91.3333	77.8571
10	116.333	65.8571
11	91.3333	65.8571
12	96.3333	65.8571
13	93.3333	83.8571
14	87	66.8571
15	100	59.8571
16	101	70.5
17	104	76.5
18	104	75.5
19	107	80.5
20	114	118
21	103	112
22	99	106
23	107	82.5
24	108	52.5
25	113	82.5
26	99	82.5
27	102	87.5
28	107
29	111
30	122
31	80.6667
32	83.6667
33	80.6667
34	85.6667
35	100.667
36	117.667
37	129.333
38	104.333
39	122.333
40	124.333
41	118.333
42	111.333
43	117.333
44	85.25
45	86.25
46	89.25
47	106.25
48	99
49	83
50	93
51	93
52	117
53	105
54	118
55	130

## Sheet: Figure 5 f
	Protein of intrest						Protein of intrest
ROI	Actin-Low	Actin-High	Actinin-1-Low	Actinin-1-High			Actin-Low	Actin-High	Actinin-1-Low	Actinin-1-High
1	90.5	143.5	130	160		n	28	47	27	31
2	88.5	148.5	106	152		Mean Z distance (nm)	99.869	155.376	125.481	174.817
3	106.5	188.5	140	170.667		Standard deviation	14.1334	14.2788	15.059	17.0669
4	126.5	154.667	104	170.667
5	121.5	154.667	110	186.667
6	113.5	153.333	116	194.667
7	114	153.333	116	162.667
8	101	153.333	138.667	194.667
9	96	145.333	130.667	178.667
10	114	137.333	138.667	154.667
11	102	145.333	105.333	202.667
12	90	153.333	105.333	173.333
13	102	154.5	105.333	181.333
14	108	160.5	145.333	181.333
15	126	166.5	135.333	173.333
16	103	172.5	125.333	213.333
17	93	178.5	134	205.333
18	86	184.5	134	195.333
19	81	184.5	142	158
20	73	174	112	166
21	92.5	156	144	182
22	75.5	150	112	188
23	100	135	136	174
24	94	135	145	166
25	93	151	137	166
26	116.333	143	104	150
27	87	143	136	174
28	102	153		182
29		153		150
30		153		152
31		150		160
32		152
33		152
34		165.5
35		152.5
36		148
37		154
38		163
39		170
40		172
41		140.333
42		141.333
43		143.333
44		142
45		192
46		134
47		152

## Sheet: Figure 6 d
	Protein of intrest						Protein of intrest
ROI	Kank1 Proximal	Kank2 Proximal	Kank1 Distal	Kank2 Distal			Kank1 Proximal	Kank2 Proximal	Kank1 Distal	Kank2 Distal
1	121.6	86	57.6	85		n	29	13	17	15
2	124.6	97	57.6	64		Mean Z distance (nm)	116.083	100.869	63.4324	74.2111
3	114.6	122	46.6	70		Standard deviation	12.0662	10.1212	13.6425	14.2415
4	129.6	110	49.6	55
5	142.6	110	45.6	93.3333
6	131.6	86	51.6	81.5
7	113	96.8	85	61.5
8	139	97.8	60	67.5
9	109	94.8	88	92.3333
10	109	104.8	69.6	63
11	111	102.8	69.6	79
12	117	107.8	57.6	89
13	111	95.5	75.6	62
14	117		45.6	55.5
15	111		72.25	94.5
16	99.6		68.25
17	111.6		78.25
18	117.6
19	111.6
20	99.6
21	99.6
22	105.6
23	117.6
24	135
25	129
26	107.25
27	96.25
28	108.25
29	126.25

## Sheet: Figure 6 f
Histograms of data from n number of focal adhesions from 3 independent biological repeats. Histogram values are normalized.					Histograms are fitted using a hyper-exponential distribution. The fit provides the characteristic area of FAs with its error. See materials and methods for further details
n FA =10384	n FA =3735	n FA =7467	n FA =3459
siK1+K2 Center	siK1+K2 Edge	siCtrl Center	siCtrl Edge		siCtrl Edge	siK1+K2 Edge	siCtrl Center	siK1+K2 Center
1	1	1	1		4.19639	3.2987	1.70911	2.03595	Characteristic FA Size
0.657084	0.736221	0.614159	0.662162		0.216599	0.108052	0.112461	0.0426947	Error
0.487885	0.564961	0.47059	0.481982
0.347023	0.442914	0.336491	0.515766
0.271458	0.409449	0.240778	0.331081
0.198768	0.305118	0.182453	0.295045
0.167146	0.248032	0.139083	0.225225
0.138809	0.216536	0.125623	0.240991
0.12731	0.216536	0.083749	0.171171
0.099384	0.194882	0.0747759	0.189189
0.0800822	0.167323	0.0628117	0.173423
0.0780288	0.161417	0.0553341	0.182432
0.0652978	0.145669	0.0398805	0.144144
0.0501027	0.112205	0.0239283	0.222973
0.049692	0.116142	0.0289133	0.117117
0.0373717	0.112205	0.0314059	0.135135
0.04846	0.0944882	0.0269193	0.119369
0.0349076	0.106299	0.0194417	0.0945946
0.0308008	0.0905512	0.0174477	0.108108
0.0336756	0.0767717	0.0164507	0.101351
0.0266941	0.0767717	0.0114656	0.0968468
0.0250513	0.0649607	0.0124626	0.0968468
0.0147844	0.0570866	0.0124626	0.0608108
0.0193019	0.0708662	0.00697908	0.0698198
0.0176591	0.0866142	0.00797609	0.0585586
0.0135524	0.0590551	0.0084746	0.0585586
0.0110883	0.0610236	0.00648058	0.0540541
0.0119097	0.0433071	0.0109671	0.0653153
0.011499	0.0728347	0.00299103	0.0653153
0.00944559	0.0570866	0.00498506	0.0608108
0.00821355	0.0374016	0.00348954	0.0653153
0.00780288	0.0393701	0.00448655	0.0518018
0.00698152	0.0354331	0.00199402	0.0653153
0.00574949	0.0433071	0.00199402	0.0630631
0.0073922	0.0374016	0.00299103	0.045045
0.00410678	0.0433071	0.00398805	0.036036
0.00616017	0.0413386	0.00348954	0.0540541
0.00574949	0.0354331	0.00149552	0.0608108
0.00246407	0.0531496	0.00249253	0.0608108
0.00246407	0.0314961	0.00299103	0.036036
0.00205339	0.0314961	0.00149552	0.0337838
0.00246407	0.0255906	0.00199402	0.036036
0.00328542	0.0393701	0.000997012	0.0382883
0.00123203	0.019685	0.000997012	0.0315315
0.00164271	0.019685	0	0.0427928
0.00287474	0.0295276	0	0.0225225
0.00246407	0.0314961	0.000997012	0.0337838
0.00246407	0.0413386	0.000498506	0.0382883
0.00123203	0.0137795	0.000997012	0.0225225
0.00123203	0.0216536	0.000997012	0.0382883
0.00164271	0.0255906	0.00149552	0.0292793
0.00164271	0.0216536	0.00199402	0.0292793
0.00205339	0.0177165	0.000498506	0.0225225
0.00123203	0.011811	0	0.0292793
0.00123203	0.0295276	0.000498506	0.0337838
0.00123203	0.0177165	0	0.0225225
0.00164271	0.011811	0.000498506	0.0202703
0.00164271	0.0275591	0	0.0202703
0.00123203	0.015748	0	0.0292793
0	0.0236221	0	0.0225225
0.000410678	0.00787402	0.000997012	0.018018
0.000410678	0.00984252	0	0.0292793
0	0.0137795	0.000498506	0.00675676
0.000821356	0.015748	0.000498506	0.0202703
0	0.0137795	0	0.0135135
0	0.00590551	0	0.0112613
0.000410678	0.0177165	0.000498506	0.0135135
0	0.00787402	0	0.0225225
0.000410678	0.00984252	0	0.0135135
0.000821356	0.00787402	0	0.0135135
0	0.00984252	0	0.0045045
0	0.0137795	0	0.018018
0	0.00787402	0	0.0157658
0	0.00984252	0	0.0135135
0	0.00787402	0	0.0135135
0.000410678	0.00393701	0	0.0157658
0	0.0137795	0.000498506	0.0202703
0.000410678	0.00393701	0	0.0135135
0.000821356	0.015748	0	0.0045045
0	0.00590551	0	0.00900901
0	0.00590551	0.000498506	0.0112613
0.000410678	0.00787402	0	0.0045045
0.000821356	0	0	0.0135135
0.000410678	0.00393701	0	0.00900901
0.000410678	0	0	0.0045045
0	0.0019685	0	0.00900901
0	0.00590551	0	0.0135135
0.000410678	0.00393701	0	0.00225225
0	0.0019685	0	0.00675676
0	0.00393701	0	0.00225225
0	0.00590551	0	0.00225225
0	0.00984252	0	0.0045045
0	0.0019685	0	0.00675676
0.000410678	0.00590551	0	0.00900901
0	0	0	0.00225225
0.000410678	0.00787402	0	0.00675676
0	0.0019685	0	0.00225225
0	0	0	0
0	0.00393701	0	0.0045045
0.000410678	0	0	0.0045045

[truncated: 6 more sheets: Supplementary figure 1 c, Supplementary figure 1 g, Supplementary figure 2, Supplementary figure 9 b, Supplementary figure 9 d, Supplementary figure 10 b]
